# Supplementary material for: Unveiling the Potential Distribution of the Highly Threatened Madeira Pipistrelle (Pipistrellus maderensis): Do Different Evolutionary Significant Units Exist?
Source: Biology (Basel). 2023 Jul 13;12(7):998. doi: 10.3390/biology12070998 (PMC10376549; doi:10.3390/biology12070998)
Supplement: Supplementary file 1 [file biology-12-00998-s001.zip]

Archive with 1 entries (1 files):
- biology-2495427-supplementary.pdf
